# Supplementary material for: Monotonic load datasets for additively manufactured thermoplastic reinforced composites
Source: Data Brief. 2020 Feb 19;29:105295. doi: 10.1016/j.dib.2020.105295 (PMC7056620; doi:10.1016/j.dib.2020.105295)
Supplement: Multimedia component 1 [file mmc1.xml]

<?xml version="1.0" encoding="utf-8" standalone="no"?>
<data>
  <datasets>
    <author>jorgegdiaz@gmail.com;jorge.diaz5@correo.uis.edu.co;jorgeguillermo12@ustabuca.edu.co</author>
    <type>1</type>
    <dataset>
      <name>Static behaviour of CFRTP composites manufactured by FDM technique</name>
      <caption />
      <description>text file containing displacement and force curves</description>
      <filetype>
        <name />
      </filetype>
      <filesize />
      <source>0</source>
      <sourcename>Original Data</sourcename>
      <access>
        <type>1</type>
        <name>Data available in data repository</name>
        <reponame>Mendeley Data</reponame>
        <PersistentId>http://dx.doi.org/10.17632/jj5jzww3vp.1 </PersistentId>
        <deeplinkurl>https://data.mendeley.com/datasets/jj5jzww3vp/1</deeplinkurl>
      </access>
    </dataset>
  </datasets>
</data>
